# Supplementary material for: Association between urinary biomarkers MMP-7/TIMP-2 and reduced renal function in children with ureteropelvic junction obstruction
Source: PLoS One. 2022 Jul 14;17(7):e0270018. doi: 10.1371/journal.pone.0270018 (PMC9282603; doi:10.1371/journal.pone.0270018)
Supplement: S1 Data — (XLSX) [file pone.0270018.s002.xlsx]

## Sheet: independent test dataset PLOS03
PreOP MAG3 Function% (affected side)	MAG Function Binary outcome (<40% function ==1; >40% ==0)	PreOP MAG3 T1/2 (minute, affected side)	MAG3 T1/2 Binary outcome (>20min function ==1; <20mins ==0)	Age (Month)	Gender (Male==1, Female==0)	UPJO etiology (0==Crossing Vessel, 1==Intrinisic)	Preop Hydro SFU Grade	ID	TIMP2.pg.ug	MMP7.pg.ug
36	1	29	1	46	0	0	3	1546	22.44	6.03
48	0	40	1	13	1	1	4	1561	64.69	68.72
41	0	29	1	231	0	1	4	1565	88.3	118
38	1	82	1	82	0	0	4	1577	115.18	188.59
49	0	42	1	44	1	0	3	1582	85.98	72.74
34	1	57	1	16	1	1	4	1584	89.56	70.65
46	0	100	1	119	0	0	4	1585	71.73	78.31
49	0	23	1	134	1	0	4	1592	38.33	7.97
48	0	100	1	50	1	1	4	1594	86.51	68.7
49	0	5	0	9	1	1	4	1596	38.75	10.98
50	0	16	0	67	1	1	4	1601	61.29	6.4
42	0	37	1	59	0	0	4	1610	92.83	39.77
34	1	100	1	13	1	1	4	1612	50.23	80.14
54	0	48	1	71	1	0	3	1624	113.42	66.29
50	0	66	1	36	1	1	3	1638	54.25	9.58
49	0	29	1	70	1	1	3	1648	97.9	28.19
54	0	21	1	2	1	1	4	H10127	18.5	8.19
55	0	43	1	70	1	0	2	H10138	94.34	41.24
51	0	28	1	51	1	1	4	H10190	51.42	18.23
50	0	39	1	12	1	1	4	H10242	32.9	8.81
45	0	28	1	3	1	1	4	H10250	107.16	162.53
55	0	100	1	22	1	1	4	H10276	84.39	208.22
15	1	-99	-99	26	0	0	4	H10288	54.24	222.73
54	0	11	0	171	1	0	2	H10292	45.98	37.87
54	0	100	1	13	0	1	4	H10300	17.21	20.44
43	0	35	1	8	1	1	4	H10301	128.31	210.56
52	0	100	1	6	1	1	4	H10302	77.25	37.3
52	0	36	1	167	0	1	4	H10304	62.87	104.27
48	0	27	1	67	0	1	3	H10313	63.12	12.96
49	0	14	0	23	0	1	4	H10327	80.64	25.38
44	0	16	0	146	1	0	3	H10337	128.71	58.34
40	0	30	1	112	1	0	4	H10343	65.21	46.73
37	1	69	1	2	1	1	4	H10353	33.09	10.33
22	1	53	1	151	0	1	4	H10354	15.78	3.1
47	0	20	1	152	0	1	3	H10355	88.72	65.98
44	0	100	1	76	1	0	3	H10358	120.24	162.29
50	0	100	1	10	1	1	4	H10362	22.94	3.84
48	0	49	1	4	1	1	4	H10393	86.71	14.78
32	1	93	1	170	0	1	4	H10399	111.95	98.02
