# Supplementary material for: Association between urinary biomarkers MMP-7/TIMP-2 and reduced renal function in children with ureteropelvic junction obstruction
Source: PLoS One. 2022 Jul 14;17(7):e0270018. doi: 10.1371/journal.pone.0270018 (PMC9282603; doi:10.1371/journal.pone.0270018)
Supplement: S2 Data — (XLSX) [file pone.0270018.s003.xlsx]

## Sheet: original71
PreOP MAG3 Function% (affected side)	MAG Function Binary outcome (<40% function ==1; >40% ==0)	PreOP MAG3 T1/2 (minute, affected side)	MAG3 T1/2 Binary outcome (>20min function ==1; <20mins ==0)	Age (Month)	Gender (Male==1, Female==0)	UPJO etiology (0==Crossing Vessel, 1==Intrinisic)			MRN	Pre.op.MAG3.FXN.Bin..0..40..1....40...unknown.	Prot..Quant..ug.mL.	MMP7.ng.mL	MMP.7.pg.ug	TIMP2.pg.ug	TIMP2..ng.ml.	MMP2.ng.mL	MMP.2.pg.ug	NGAL.ng.mL	NGAL.pg.ug	TIMP1..ng.ml.	TIMP1.pg.ug	DATE.OF.SURGERY	DATE.OF.FOLLOW.UP.SAMPLE	Hydro.Laterality..0.uni..1.bi.	Hydro.Laterality..0.R..1.L.	Pre.op.Hydro.Grade..1..2..3..4.with.4.most.severe.	Pre.op.Hydro.Bin..0.1.2.low..1.3.4.high.	Date.of.Pre.Op.MAG3	Pre.op.MAG3.FXN.measured	Pre.op.MAG3.T1.2..0...20..1....20...unknown.	Pre.op.MAG3.T1.2.AFFECTED.SIDE.measured.value	DATE.OF.FOLLOW.UP.SAMPLE.1	Hydro.Grade.at.FU.Sample...1..2..3..4.with.4.most.severe.	DATE.OF.MOST.RECENT.US	MOST.RECENT.HYDRO.GRADE..1..2..3..4.with.4.most.severe.	DATE..OF.MOST.RECENT.MAG3..postop.only.	Post.op.MAG3.fxn	Post.op.MAG3.fxn..0..40..1....40...3.unknown.	Postop.Mag3.T1.2	Post.op.MAG3.T1.2..0...20..1....20...3.unknown.	VUR	Clinical.Outcome...LFU.0..Improve.1..No.change.2..Worsen.3	extra.notes	Original
48	1	19	0	196	1	0		66	2053259	1	27.7075	0.261	9.41983	126.681	3.51	0.041	1.47974	0.9	32.4822	1.339	48.3263	2010-08-27	NA	0	2	3	1	NA	48	0	19	NA	NA	2011-02-18	2	NA	NA	NA	NA	NA	NA	1	pain improved	1
29	0	100	1	222	0	1		67	2093706	0	38.0379	3.505	92.1449	79.4471	3.022	0.136	3.57538	2.66	69.9303	0.051	1.34077	2008-12-03	2009-03-11	0	1	4	1	NA	29	1	100	NA	3	2015-08-17	2	NA	26	0	20	0	NA	1	MAG3 improve	1
32	0	100	1	230	0	0		68	2115563	0	60.117	0.998	16.601	31.2391	1.878	0.045	0.74854	3.25	54.0612	0.074	1.23093	2012-10-01	2013-12-26	0	2	4	1	NA	32	1	100	NA	3	2014-11-24	2	NA	NA	NA	NA	NA	NA	1		1
59	1	50	1	45	0	0		69	2232270	1	74.4498	0.93	12.4916	139.288	10.37	0.011	0.147751	1.63	21.8939	0.265	3.55945	2006-07-19	NA	0	1	3	1	NA	59	1	50	NA	NA	2008-07-02	2	NA	NA	NA	NA	NA	NA	1		1
16	0	18	0	123	0	0		70	2252236	0	45.1943	49.162	1087.79	81.559	3.686	0.306	6.77077	2.064	45.6695	1.977	43.7445	2011-06-30	NA	0	1	4	1	NA	16	0	18	NA	NA	2012-04-02	3	NA	NA	NA	NA	NA	NA	1		1
53	1	6	0	91	0	1		71	2296229	1	100.193	32.183	321.211	233.111	23.356	2.022	20.1811	1.73	17.2667	0.874	8.7232	2011-04-05	2015-06-05	0	2	1	1	NA	53	0	6	NA	2	2015-06-05	2	NA	NA	NA	NA	NA	NA	1	pain improved	1
53	1	81	1	5	1	0		72	3009523	1	22.8802	16.823	735.265	97.3768	2.228	0.327	14.2918	1.52	66.433	0.381	16.652	2011-03-07	2012-03-28	0	1	4	1	NA	53	1	81	NA	4	2018-06-11	4	NA	34	0	14	0	NA	2	MAG3 improve	1
45	1	8	0	54	1	0		73	4007362	1	69.2394	16.955	244.875	143.387	9.928	0.864	12.4784	2.01	29.0297	0.879	12.6951	2009-01-16	NA	0	2	4	1	NA	45	0	8	NA	NA	2009-02-05	3	NA	NA	NA	NA	NA	NA	1		1
53	1	31	1	85	1	0		74	4030873	1	29.8229	0.199	6.67272	204.474	6.098	0	0	0	0	0.254	8.51695	2011-08-01	NA	0	2	3	1	NA	53	1	31	NA	NA	2012-11-16	2	NA	53	1	7	0	NA	1	MAG3 improve	1
47	1	16	0	63	0	0		75	4051689	1	37.0469	17.954	484.629	305.505	11.318	0.612	16.5196	2	53.9856	0.399	10.7701	2010-07-19	2013-09-23	0	1	3	1	NA	47	0	16	NA	3	2013-09-23	3	NA	48	1	11	0	NA	1	MAG3 improve	1
38	0	18	0	30	0	0		76	4058545	0	20.8429	6.172	296.12	70.7195	1.474	0.18	8.63603	2.33	111.789	0	0	2007-10-02	2015-08-21	0	2	4	1	NA	38	0	18	NA	3	2015-08-21	3	NA	NA	NA	NA	NA	NA	1		1
58	1	10	0	78	1	1		77	4069203	1	48.3559	11.086	229.258	196.584	9.506	0.218	4.50824	0.155	3.2054	0.386	7.98248	2012-01-05	2013-06-19	0	2	3	1	NA	58	0	10	NA	2	2013-06-19	2	NA	NA	NA	NA	NA	NA	1		1
49	1	19	0	14	1	0		78	4104821	1	37.49	4.471	119.258	143.078	5.364	0.132	3.52094	2.26	60.2827	0.59	15.7375	2007-04-04	NA	0	2	4	1	NA	49	0	19	NA	NA	2009-01-15	3	NA	NA	NA	NA	NA	NA	1		1
51	1	50	1	10	1	1		79	4117434	1	34.2996	6.064	176.795	120.351	4.128	0.104	3.03211	2.15	62.6829	0.298	8.68815	2007-01-31	NA	0	2	3	1	NA	51	1	50	NA	NA	2007-05-03	3	NA	46	1	8	0	NA	1	MAG3 improve	1
31	0	30	1	36	1	0		80	4122810	0	24.0339	0.724	30.1241	131.315	3.156	0.124	5.15938	3.09	128.568	0.268	11.1509	2009-04-30	NA	0	2	4	1	NA	31	1	30	NA	NA	2012-02-07	4	NA	31	0	12	0	NA	1	redo pyeloplasty	1
56	1	56	1	11	0	0		81	4125800	1	55.1723	4.788	86.7827	118.248	6.524	0.078	1.41375	127.64	2313.48	0.479	8.68189	2007-03-20	NA	0	2	4	1	NA	56	1	56	NA	NA	2008-10-20	3	NA	58	1	1	0	NA	1	MAG3 improve	1
55	1	20	0	13	1	0		82	4126713	1	38.0744	3.363	88.3271	80.5791	3.068	0.183	4.80638	1.05	27.5776	0.178	4.67506	2006-07-21	NA	0	2	3	1	NA	55	0	20	NA	NA	2011-04-01	1	NA	NA	NA	NA	NA	NA	1		1
54	1	30	1	34	1	0		83	4142199	1	34.3577	0.147	4.27852	200.13	6.876	0.128	3.72551	1.39	40.4567	0.177	5.15168	2009-04-17	NA	0	2	4	1	NA	54	1	30	NA	NA	2013-07-22	3	NA	54	1	12	0	NA	1		1
28	0	36	1	4	1	0		84	4151832	0	6.5905	8.029	1218.27	441.241	2.908	0.025	3.79334	1.59	241.256	0.167	25.3395	2007-01-23	NA	0	1	4	1	NA	28	1	36	NA	NA	2010-10-04	3	NA	NA	NA	NA	NA	NA	1	had concomitant UVJ obstruction and VUR	1
18	0	100	1	3	1	0		85	4156136	0	51.0382	19.496	381.988	135.898	6.936	1.338	26.2157	3.33	65.2452	5.644	110.584	2007-01-19	NA	0	2	4	1	NA	18	1	100	NA	NA	2012-11-29	2	NA	NA	NA	NA	NA	NA	1		1
28	0	78	1	30	1	1		86	4161298	0	44.3615	32.183	725.471	190.931	8.47	0.099	2.23166	7.07	159.372	1.227	27.6591	2009-05-04	2012-07-09	0	2	4	1	NA	28	1	78	NA	3	2018-03-05	3	NA	40	0	28	1	NA	1	MAG3 improve	1
34	0	59	1	4	0	0		87	4166737	0	20.7763	1.588	76.4332	35.5212	0.738	0.094	4.52439	2.1	101.077	0	0	2007-04-04	NA	0	2	4	1	NA	34	1	59	NA	NA	2017-04-26	2	NA	32	0	4	0	NA	1	MAG3 improve	1
30	0	100	1	56	0	0		88	4186995	0	67.2207	4.665	69.3983	70.2462	4.722	0	0	30.509	453.863	0.738	10.9788	2011-12-06	2016-04-25	0	2	4	1	NA	30	1	100	NA	3	2018-08-20	3	NA	NA	NA	NA	NA	NA	NA		1
54	1	18	0	22	0	0		89	4191931	1	46.1198	7.206	156.245	119.211	5.498	0.13	2.81875	1.01	21.8995	0.624	13.53	2008-08-25	NA	0	2	3	1	NA	54	0	18	NA	NA	2012-05-24	2	NA	NA	NA	NA	NA	NA	1		1
45	1	34	1	51	1	1		90	4203732	1	97.4055	6.901	70.8482	184.425	17.964	0.586	6.01609	0.34	3.49056	0.446	4.5788	2011-10-11	2015-08-06	0	2	4	1	NA	45	1	34	NA	3	2017-07-20	3	NA	NA	NA	NA	NA	NA	1		1
47	1	29	1	8	1	0		91	4204990	1	17.2407	0.6	34.8014	28.5371	0.492	0	0	3.4	197.208	0	0	2008-03-17	NA	0	1	4	1	NA	47	1	29	NA	NA	2008-05-02	4	NA	NA	NA	NA	NA	NA	2		1
39	0	13	0	10	1	0		92	4231700	0	16.5569	2.78	167.906	100.743	1.668	0.416	25.1255	0.35	21.1392	0	0	2008-09-18	2015-02-18	0	2	4	1	NA	39	0	13	NA	3	2015-02-18	3	NA	45	1	11	0	NA	1	MAG3 improve	1
48	1	38	1	9	1	0		93	4237897	1	6.5071	1.361	209.156	137.388	0.894	0.082	12.6016	0.72	110.648	0	0	2008-03-19	2015-11-10	0	1	4	1	NA	48	1	38	NA	2	2015-11-10	2	NA	NA	NA	NA	NA	NA	1		1
59	1	6	0	117	0	0		94	4238052	1	8.4015	0.062	7.37963	108.314	0.91	0	0	0	0	0.036	4.28495	2012-05-17	2012-07-16	0	2	2	0	NA	59	0	6	NA	1	2016-09-15	1	NA	NA	NA	NA	NA	NA	1		1
51	1	100	1	9	1	0		95	4244776	1	27.0275	1.287	47.6182	168.939	4.566	0.057	2.10896	0.89	32.9294	0	0	2008-11-17	NA	0	1	4	1	NA	51	1	100	NA	NA	2011-07-15	3	NA	NA	NA	NA	NA	NA	1		1
46	1	89	1	15	0	0		96	4258902	1	38.9069	0.9025	23.1964	122.446	4.764	0.1215	3.12284	0.066	1.69636	0.291	7.47939	2009-03-06	2009-07-20	0	1	4	1	NA	46	1	89	NA	4	2015-06-04	2	NA	47	1	13	0	NA	1	MAG3 improve	1
64	1	24	1	3	1	0		97	4273403	1	53.6242	19.496	363.567	109.093	5.85	0.708	13.203	1.11	20.6996	0.799	14.9	2008-09-29	NA	0	1	4	1	NA	64	1	24	NA	NA	2015-05-07	3	NA	52	1	14	0	NA	1	MAG3 improve	1
59	1	3	0	77	1	0		98	4277811	1	15.2416	3.574	234.49	155.233	2.366	0.07	4.59269	1.14	74.7953	0.27	17.7147	2014-10-16	2014-12-10	0	2	3	1	NA	59	0	3	NA	3	2018-05-09	1	NA	NA	NA	NA	NA	NA	1		1
50	1	69	1	46	0	0		99	4283698	1	40.8681	0.34	8.31945	89.5564	3.66	0.245	5.9949	2.87	70.2259	0	0	2008-10-21	NA	0	2	4	1	NA	50	1	69	NA	NA	2013-08-09	3	NA	NA	NA	NA	NA	NA	1		1
13	0	86	1	158	1	1		100	4298947	0	136.873	15.092	110.263	56.0227	7.668	1.884	13.7646	12.94	94.5401	6.18	45.1513	2009-01-29	NA	0	2	4	1	NA	13	1	86	NA	NA	2009-06-24	3	NA	NA	NA	NA	NA	NA	1	pain improved	1
57	1	6	0	40	0	0		101	4319009	1	3.8442	0.189	49.165	135.789	0.522	0.029	7.54383	0	0	0.026	6.76344	2009-11-19	NA	0	2	4	1	NA	57	0	6	NA	NA	2010-04-02	3	NA	54	1	2	0	NA	1	MAG3 improve - original MAG 3 with a vewry weird curve, t1/2 of 6 minutes was the first drop and then it went flat to similar to 100	1
46	1	45	1	48	1	1		102	4321756	1	20.6232	2.748	133.248	155.165	3.2	0.133	6.44905	1.61	78.0674	0.01	0.484891	2009-03-16	2011-06-20	0	2	4	1	NA	46	1	45	NA	2	2011-06-20	2	NA	NA	NA	NA	NA	NA	1		1
46	1	12	0	93	1	1		103	4322667	1	71.7912	1.094	15.2386	134.445	9.652	0.141	1.96403	2.91	40.5342	0.439	6.11496	2014-03-03	NA	0	2	3	1	NA	46	0	12	NA	NA	2014-04-09	3	NA	NA	NA	NA	NA	NA	1	symptom improved. Pain free	1
44	1	4	0	201	0	1		104	4325613	1	30.7563	2.26	73.4809	111.002	3.414	0.021	0.682787	8.78	285.47	0.56	18.2077	2009-04-14	NA	0	2	2	0	NA	44	0	4	NA	NA	2009-06-10	2	NA	NA	NA	NA	NA	NA	1	symptom improved. Pain free	1
56	1	49	1	26	1	0		105	4333135	1	7.1465	0.249	34.8422	95.7112	0.684	0	0	0	0	0.023	3.21836	2011-06-06	NA	0	2	4	1	NA	56	1	49	NA	NA	2013-07-11	3	NA	NA	NA	NA	NA	NA	1		1
48	1	100	1	26	0	1		106	4346979	1	12.1321	0.156	12.8584	63.3031	0.768	0.034	2.80248	0	0	0.075	6.18195	2010-06-16	NA	0	1	3	1	NA	48	1	100	NA	NA	2016-05-02	3	NA	NA	NA	NA	NA	NA	1	MAG3 improve	1
49	1	19	0	9	1	0		107	4355847	1	43.8423	0.6125	13.9705	62.4511	2.738	0.1095	2.49759	0.498	11.3589	0.369	8.41653	2010-05-19	2013-01-03	0	2	4	1	NA	49	0	19	NA	3	2014-01-09	3	NA	NA	NA	NA	NA	NA	1		1
45	1	44	1	4	1	0		109	4389383	1	8.2876	0.7	84.4635	0	0	0.193	23.2878	0.42	50.6781	0.004	0.482649	2010-05-05	2011-03-31	0	2	4	1	NA	45	1	44	NA	4	2011-03-31	4	NA	33	0	17	0	NA	1	MAG3 improve	1
47	1	16	0	56	1	1		110	4400722	1	42.3056	2.544	60.1339	155.535	6.58	0.086	2.03283	0	0	0.315	7.44582	2012-03-27	2012-07-17	0	2	3	1	NA	47	0	16	NA	3	2012-07-17	3	NA	NA	NA	NA	NA	NA	1		1
55	1	5	0	35	1	0		111	4411384	1	9.717	2.253	231.862	180.097	1.75	0	0	1.69	173.922	0.263	27.066	2013-03-26	NA	0	1	4	1	NA	55	0	5	NA	NA	2018-07-16	3	NA	54	1	9	0	NA	1	Original MAG3 underestimate the t1/2	1
58	1	16	0	12	1	0		112	4421465	1	17.5063	0.429	24.5055	152.517	2.67	0.088	4.9982	0.224	12.7954	0.157	8.9682	2011-06-22	2015-07-10	0	2	4	1	NA	58	0	16	NA	3	2015-07-10	3	NA	NA	NA	NA	NA	NA	1		1
59	1	100	1	6	1	0		113	4449591	1	22.9495	11.569	504.107	101.789	2.336	0.205	8.93266	0.302	13.1593	0.499	21.7434	2011-05-27	2013-10-03	0	1	3	1	NA	59	1	100	NA	2	2013-10-03	2	NA	50	1	8	0	NA	1	MAG3 improve	1
35	0	100	1	80	1	1		114	4487866	0	23.6687	5.291	223.544	148.72	3.52	0.114	4.81649	0.201	8.49223	0.704	29.7439	2011-10-05	2013-04-24	0	2	4	1	NA	35	1	100	NA	3	2015-08-18	3	NA	NA	NA	NA	NA	NA	1		1
50	1	17	0	136	1	1		115	4490904	1	703.973	49.162	69.8351	19.6485	13.832	3.446	4.89507	3.436	4.88087	2.457	3.49019	2011-07-08	2014-06-04	0	2	3	1	NA	50	0	17	NA	3	2016-12-14	3	NA	NA	NA	NA	NA	NA	1	had stones at time of surgery consider removing	1
56	1	21	1	39	1	0		116	4496140	1	61.325	2.129	34.7167	76.2495	4.676	0	0	0.147	2.39706	0.276	4.50061	2011-08-04	NA	0	1	4	1	NA	56	1	21	NA	NA	2011-08-18	4	NA	NA	NA	NA	NA	NA	3		1
46	1	19	0	7	1	0		117	4498366	1	6.9892	1.722	246.38	283.58	1.982	0.059	8.4416	0.097	13.8786	0.161	23.0355	2012-01-13	2012-05-25	0	2	4	1	NA	46	0	19	NA	3	2017-03-07	3	NA	NA	NA	NA	NA	NA	1		1
44	1	6	0	176	1	1		118	4504374	1	44.3973	10.164	228.933	152.892	6.788	0.181	4.07682	0.216	4.86516	0.743	16.7353	2011-11-10	2012-07-27	0	1	2	0	NA	44	0	6	NA	2	2015-09-08	2	NA	NA	NA	NA	NA	NA	1	pain improved	1
55	1	52	1	18	0	0		119	4513922	1	11.8328	0	0	152.289	1.802	0	0	0.97	81.9755	0.068	5.74674	2013-03-21	2014-04-23	0	2	3	1	NA	55	1	52	NA	3	2017-06-21	3	NA	53	1	24	1	NA	1	MAG3 improve	1
50	1	9	0	243	1	1		120	4532374	1	80.1114	4.717	58.8805	100.735	8.07	0.319	3.98196	0.334	4.16919	0.263	3.28293	2011-12-27	2013-01-04	0	1	3	1	NA	50	0	9	NA	2	2013-01-04	2	NA	NA	NA	NA	NA	NA	1		1
56	1	30	1	58	1	1		121	4544818	1	93.6194	30.505	325.841	264.091	24.724	0.199	2.12563	2.16	23.0721	0.877	9.36772	2012-03-26	2014-06-18	0	2	3	1	NA	56	1	30	NA	3	2016-07-14	3	NA	NA	NA	NA	NA	NA	1	pain improved	1
34	0	50	1	130	1	0		122	4545447	0	42.5863	7.466	175.315	171.886	7.32	0.887	20.8283	0.99	23.2469	0.541	12.7036	2014-03-05	2014-08-11	0	2	4	1	NA	34	1	50	NA	3	2014-08-11	3	NA	NA	NA	NA	NA	NA	1		1
46	1	100	1	10	1	0		123	4554490	1	59.5132	3.599	60.474	134.894	8.028	0	0	6.64	111.572	0.72	12.0982	2013-01-14	NA	0	2	4	1	NA	46	1	100	NA	NA	2015-10-09	3	NA	NA	NA	NA	NA	NA	1	Had redo surgery 4/7/14. MAG3 2/14 is not correct	1
53	1	47	1	36	1	0		124	4564126	1	23.8671	0.874	36.6194	158.628	3.786	0	0	1.24	51.9544	0.231	9.6786	2014-06-11	NA	0	2	4	1	NA	53	1	47	NA	NA	2014-07-24	3	NA	NA	NA	NA	NA	NA	1		1
14	0	100	1	69	1	0		125	4572701	0	7.4405	0.244	32.7935	52.6846	0.392	0.024	3.22559	1.31	176.063	0.066	8.87037	2012-07-30	2013-07-25	0	2	4	1	NA	14	1	100	NA	4	2014-08-05	4	NA	36	0	58	1	NA	2	improvement in hydronephrosis but still severe	1
55	1	58	1	101	1	0		126	4596603	1	11.5857	1.635	141.122	350.087	4.056	0	0	0.21	18.1258	0.211	18.2121	2012-10-23	2013-03-13	0	2	4	1	NA	55	1	58	NA	3	2016-09-26	3	NA	NA	NA	NA	NA	NA	1		1
37	0	79	1	7	0	0		127	4598409	0	11.2298	3.119	277.743	96.5289	1.084	0.113	10.0625	3.42	304.547	0.102	9.08298	2013-04-30	NA	0	2	4	1	NA	37	1	79	NA	NA	2016-07-20	4	NA	40	0	6	0	NA	1	MAG3 improve	1
50	1	62	1	27	1	0		128	4604452	1	71.5848	2.549	35.6081	152.965	10.95	0.374	5.22457	0.57	7.96258	0.895	12.5027	2015-01-12	NA	0	2	4	1	NA	50	1	62	NA	NA	2018-06-13	3	NA	NA	NA	NA	NA	NA	1		1
52	1	8	0	91	1	0		129	4622034	1	12.0644	0.07	5.80219	100.129	1.208	0.003	0.248665	0.69	57.1931	0.056	4.64176	2013-03-07	2013-04-11	0	2	3	1	NA	52	0	8	NA	3	2014-10-13	2	NA	NA	NA	NA	NA	NA	1	had a lower pole pelvis to upper pole ureter. Would consider remove	1
54	1	11	0	96	1	1		130	4622205	1	19.6674	0.816	41.49	161.587	3.178	0.007	0.355919	0.49	24.9143	0.22	11.186	2013-02-21	2014-12-03	0	1	3	1	NA	54	0	11	NA	1	2014-12-03	1	NA	NA	NA	NA	NA	NA	1	pain improved	1
45	1	30	1	90	1	0		131	4727183	1	47.527	5.167	108.717	154.144	7.326	0.424	8.92124	1.16	24.4072	0.49	10.3099	2014-03-06	2015-06-03	0	1	3	1	NA	45	1	30	NA	2	2015-06-03	2	NA	NA	NA	NA	NA	NA	1	pain improved	1
50	1	8	0	85	1	1		132	4727262	1	38.4954	3.249	84.3997	392.93	15.126	0	0	1.92	49.8761	0.666	17.3008	2014-04-28	2014-07-21	0	1	2	0	NA	50	0	8	NA	2	2016-09-23	1	NA	NA	NA	NA	NA	NA	1	pain improved	1
20	0	15	0	115	0	0		133	4744463	0	88.214	4.36	49.4253	45.9111	4.05	0.484	5.48666	1.72	19.498	0.404	4.57977	2014-04-09	NA	0	1	4	1	NA	20	0	15	NA	NA	2016-06-08	2	NA	NA	NA	NA	NA	NA	1	R UPJO in pelvic kidney	1
44	1	56	1	11	1	0		134	4751589	1	146.811	19.131	130.31	36.85	5.41	1.136	7.73783	3.32	22.6141	12.398	84.4486	2015-03-04	NA	0	1	4	1	NA	44	1	56	NA	NA	2018-03-01	2	NA	NA	NA	NA	NA	NA	1		1
50	1	22	1	83	1	0		135	4762409	1	37.7268	4.992	132.32	109.471	4.13	0.535	14.1809	1.49	39.4945	0.402	10.6556	2014-08-04	NA	0	2	4	1	NA	50	1	22	NA	NA	2016-10-12	4	NA	50	1	20	0	NA	1	MAG 3 improved partially. had concomitant appendicitis prior to UPJO repair	1
54	1	11	0	95	1	0,1		136	4778260	1	48.3732	12.468	257.746	116.18	5.62	0.284	5.87102	3.06	63.2582	0.543	11.2252	2014-08-28	2015-06-30	0	2	4	1	NA	54	0	11	NA	1	2015-06-30	1	NA	NA	NA	NA	NA	NA	1		1
49	1	30	1	39	0	0		137	4809565	1	8.6801	0.047	5.41468	63.5937	0.552	0.079	9.10128	0	0	0.018	2.07371	2015-03-10	NA	0	1	4	1	NA	49	1	30	NA	NA	2018-03-23	3	NA	NA	NA	NA	NA	NA	1		1

## Sheet: original71 (2)
PreOP MAG3 Function% (affected side)	MAG Function Binary outcome (<40% function ==1; >40% ==0)	PreOP MAG3 T1/2 (minute, affected side)	MAG3 T1/2 Binary outcome (>20min function ==1; <20mins ==0)	Age (Month)	Gender (Male==1, Female==0)	UPJO etiology (0==Crossing Vessel, 1==Intrinisic)	Preop Hydro SFU Grade	ID	TIMP2.pg.ug	MMP7.pg.ug
48	1	19	0	196	1	0	3	66	126.681	9.41983
29	0	100	1	222	0	1	4	67	79.4471	92.1449
32	0	100	1	230	0	0	4	68	31.2391	16.601
59	1	50	1	45	0	0	3	69	139.288	12.4916
16	0	18	0	123	0	0	4	70	81.559	1087.79
53	1	6	0	91	0	1	1	71	233.111	321.211
53	1	81	1	5	1	0	4	72	97.3768	735.265
45	1	8	0	54	1	0	4	73	143.387	244.875
53	1	31	1	85	1	0	3	74	204.474	6.67272
47	1	16	0	63	0	0	3	75	305.505	484.629
38	0	18	0	30	0	0	4	76	70.7195	296.12
58	1	10	0	78	1	1	3	77	196.584	229.258
49	1	19	0	14	1	0	4	78	143.078	119.258
51	1	50	1	10	1	1	3	79	120.351	176.795
31	0	30	1	36	1	0	4	80	131.315	30.1241
56	1	56	1	11	0	0	4	81	118.248	86.7827
55	1	20	0	13	1	0	3	82	80.5791	88.3271
54	1	30	1	34	1	0	4	83	200.13	4.27852
28	0	36	1	4	1	0	4	84	441.241	1218.27
18	0	100	1	3	1	0	4	85	135.898	381.988
28	0	78	1	30	1	1	4	86	190.931	725.471
34	0	59	1	4	0	0	4	87	35.5212	76.4332
30	0	100	1	56	0	0	4	88	70.2462	69.3983
54	1	18	0	22	0	0	3	89	119.211	156.245
45	1	34	1	51	1	1	4	90	184.425	70.8482
47	1	29	1	8	1	0	4	91	28.5371	34.8014
39	0	13	0	10	1	0	4	92	100.743	167.906
48	1	38	1	9	1	0	4	93	137.388	209.156
59	1	6	0	117	0	0	2	94	108.314	7.37963
51	1	100	1	9	1	0	4	95	168.939	47.6182
46	1	89	1	15	0	0	4	96	122.446	23.1964
64	1	24	1	3	1	0	4	97	109.093	363.567
59	1	3	0	77	1	0	3	98	155.233	234.49
50	1	69	1	46	0	0	4	99	89.5564	8.31945
13	0	86	1	158	1	1	4	100	56.0227	110.263
57	1	6	0	40	0	0	4	101	135.789	49.165
46	1	45	1	48	1	1	4	102	155.165	133.248
46	1	12	0	93	1	1	3	103	134.445	15.2386
44	1	4	0	201	0	1	2	104	111.002	73.4809
56	1	49	1	26	1	0	4	105	95.7112	34.8422
48	1	100	1	26	0	1	3	106	63.3031	12.8584
49	1	19	0	9	1	0	4	107	62.4511	13.9705
45	1	44	1	4	1	0	4	109	0	84.4635
47	1	16	0	56	1	1	3	110	155.535	60.1339
55	1	5	0	35	1	0	4	111	180.097	231.862
58	1	16	0	12	1	0	4	112	152.517	24.5055
59	1	100	1	6	1	0	3	113	101.789	504.107
35	0	100	1	80	1	1	4	114	148.72	223.544
50	1	17	0	136	1	1	3	115	19.6485	69.8351
56	1	21	1	39	1	0	4	116	76.2495	34.7167
46	1	19	0	7	1	0	4	117	283.58	246.38
44	1	6	0	176	1	1	2	118	152.892	228.933
55	1	52	1	18	0	0	3	119	152.289	0
50	1	9	0	243	1	1	3	120	100.735	58.8805
56	1	30	1	58	1	1	3	121	264.091	325.841
34	0	50	1	130	1	0	4	122	171.886	175.315
46	1	100	1	10	1	0	4	123	134.894	60.474
53	1	47	1	36	1	0	4	124	158.628	36.6194
14	0	100	1	69	1	0	4	125	52.6846	32.7935
55	1	58	1	101	1	0	4	126	350.087	141.122
37	0	79	1	7	0	0	4	127	96.5289	277.743
50	1	62	1	27	1	0	4	128	152.965	35.6081
52	1	8	0	91	1	0	3	129	100.129	5.80219
54	1	11	0	96	1	1	3	130	161.587	41.49
45	1	30	1	90	1	0	3	131	154.144	108.717
50	1	8	0	85	1	1	2	132	392.93	84.3997
20	0	15	0	115	0	0	4	133	45.9111	49.4253
44	1	56	1	11	1	0	4	134	36.85	130.31
50	1	22	1	83	1	0	4	135	109.471	132.32
54	1	11	0	95	1	0,1	4	136	116.18	257.746
49	1	30	1	39	0	0	4	137	63.5937	5.41468

## Sheet: Sheet1
Pre.op.Hydro.Grade..1..2..3..4.with.4.most.severe.	Pre.op.Hydro.Bin..0.1.2.low..1.3.4.high.
2	0
2	0
2	0
2	0
1	1
3	1
3	1
3	1
3	1
3	1
3	1
3	1
3	1
3	1
3	1
3	1
3	1
3	1
3	1
3	1
3	1
3	1
3	1
3	1
3	1
4	1
4	1
4	1
4	1
4	1
4	1
4	1
4	1
4	1
4	1
4	1
4	1
4	1
4	1
4	1
4	1
4	1
4	1
4	1
4	1
4	1
4	1
4	1
4	1
4	1
4	1
4	1
4	1
4	1
4	1
4	1
4	1
4	1
4	1
4	1
4	1
4	1
4	1
4	1
4	1
4	1
4	1
4	1
4	1
4	1
4	1
